# Supplementary material for: Dissipative Particle Dynamics Modeling of Polyelectrolyte Membrane–Water Interfaces
Source: Polymers (Basel). 2020 Apr 14;12(4):907. doi: 10.3390/polym12040907 (PMC7240515; doi:10.3390/polym12040907)
Supplement: Supplementary file 1 [file polymers-12-00907-s001.zip]

Archive with 1 entries (1 files):
- polymers-748376-supplementary.docx
